# Supplementary material for: Predicting the finished fabric width and areal density (Grams per Square Meter) of commercially produced plain Single Jersey (100% Cotton) Knitted Fabric using Fuzzy Inference System (FIS)
Source: PLoS One. 2026 Jul 9;21(7):e0345720. doi: 10.1371/journal.pone.0345720 (PMC13349152; doi:10.1371/journal.pone.0345720)
Supplement: S2 File — (XLSX) [file pone.0345720.s009.xlsx]

## Sheet: Fuzzy Rules
	Fuzzy Rules with Weight Distribution
	1. If (Stitch Length is Medium) and (Count is V.Low) and (M/C Dia is V.V. Low) then (Fabric Width is L4)(GSM is L18) (1)
	2. If (Stitch Length is High) and (Count is V.Low) and (M/C Dia is V.V. Low) then (Fabric Width is L3)(GSM is L17) (1)
	3. If (Stitch Length is Medium) and (Count is Low) and (M/C Dia is V.V. Low) then (Fabric Width is L2)(GSM is L12) (1)
	4. If (Stitch Length is Low) and (Count is Medium) and (M/C Dia is V.V. Low) then (Fabric Width is L2)(GSM is L8) (1)
	5. If (Stitch Length is Medium) and (Count is Medium) and (M/C Dia is V.V. Low) then (Fabric Width is L2)(GSM is L5) (0.3)
	63. If (Stitch Length is Medium) and (Count is Medium) and (M/C Dia is V.V. Low) then (Fabric Width is L1)(GSM is L5) (0.7)
	6. If (Stitch Length is Low) and (Count is High) and (M/C Dia is V.V. Low) then (Fabric Width is L1)(GSM is L4) (1)
	7. If (Stitch Length is Medium) and (Count is High) and (M/C Dia is V.V. Low) then (Fabric Width is L1)(GSM is L3) (1)
	8. If (Stitch Length is Medium) and (Count is V.Low) and (M/C Dia is V.Low) then (Fabric Width is L6)(GSM is L18) (1)
	9. If (Stitch Length is High) and (Count is V.Low) and (M/C Dia is V.Low) then (Fabric Width is L5)(GSM is L18) (1)
	10. If (Stitch Length is Low) and (Count is Low) and (M/C Dia is V.Low) then (Fabric Width is L4)(GSM is L13) (1)
	11. If (Stitch Length is Medium) and (Count is Low) and (M/C Dia is V.Low) then (Fabric Width is L4)(GSM is L11) (1)
	12. If (Stitch Length is Low) and (Count is Medium) and (M/C Dia is V.Low) then (Fabric Width is L4)(GSM is L8) (1)
	13. If (Stitch Length is Medium) and (Count is Medium) and (M/C Dia is V.Low) then (Fabric Width is L3)(GSM is L5) (0.7)
	64. If (Stitch Length is Medium) and (Count is Medium) and (M/C Dia is V.Low) then (Fabric Width is L4)(GSM is L5) (0.3)
	14. If (Stitch Length is Medium) and (Count is High) and (M/C Dia is V.Low) then (Fabric Width is L4)(GSM is L3) (1)
	15. If (Stitch Length is Medium) and (Count is V.Low) and (M/C Dia is Low) then (Fabric Width is L9)(GSM is L18) (1)
	16. If (Stitch Length is High) and (Count is V.Low) and (M/C Dia is Low) then (Fabric Width is L9)(GSM is L18) (1)
	17. If (Stitch Length is Low) and (Count is Low) and (M/C Dia is Low) then (Fabric Width is L7)(GSM is L12) (1)
	18. If (Stitch Length is Medium) and (Count is Low) and (M/C Dia is Low) then (Fabric Width is L7)(GSM is L11) (1)
	19. If (Stitch Length is High) and (Count is Low) and (M/C Dia is Low) then (Fabric Width is L7)(GSM is L10) (1)
	20. If (Stitch Length is Low) and (Count is Medium) and (M/C Dia is Low) then (Fabric Width is L6)(GSM is L7) (1)
	21. If (Stitch Length is Medium) and (Count is Medium) and (M/C Dia is Low) then (Fabric Width is L6)(GSM is L5) (1)
	22. If (Stitch Length is Low) and (Count is High) and (M/C Dia is Low) then (Fabric Width is L5)(GSM is L3) (1)
	23. If (Stitch Length is Medium) and (Count is High) and (M/C Dia is Low) then (Fabric Width is L5)(GSM is L4) (1)
	24. If (Stitch Length is Medium) and (Count is V.Low) and (M/C Dia is Low Medium) then (Fabric Width is L10)(GSM is L18) (1)
	25. If (Stitch Length is High) and (Count is V.Low) and (M/C Dia is Low Medium) then (Fabric Width is L10)(GSM is L17) (1)
	26. If (Stitch Length is Low) and (Count is Low) and (M/C Dia is Low Medium) then (Fabric Width is L9)(GSM is L12) (1)
	27. If (Stitch Length is Medium) and (Count is Low) and (M/C Dia is Low Medium) then (Fabric Width is L9)(GSM is L11) (1)
	28. If (Stitch Length is High) and (Count is Low) and (M/C Dia is Low Medium) then (Fabric Width is L9)(GSM is L11) (1)
	29. If (Stitch Length is Low) and (Count is Medium) and (M/C Dia is Low Medium) then (Fabric Width is L8)(GSM is L8) (1)
	30. If (Stitch Length is Medium) and (Count is Medium) and (M/C Dia is Low Medium) then (Fabric Width is L7)(GSM is L6) (1)
	31. If (Stitch Length is Low) and (Count is High) and (M/C Dia is Low Medium) then (Fabric Width is L7)(GSM is L4) (1)
	32. If (Stitch Length is Medium) and (Count is High) and (M/C Dia is Low Medium) then (Fabric Width is L7)(GSM is L3) (1)
	33. If (Stitch Length is Medium) and (Count is V.Low) and (M/C Dia is High Medium) then (Fabric Width is L12)(GSM is L18) (0.75)
	56. If (Stitch Length is Medium) and (Count is V.Low) and (M/C Dia is High Medium) then (Fabric Width is L11)(GSM is L18) (0.25)
	34. If (Stitch Length is High) and (Count is V.Low) and (M/C Dia is High Medium) then (Fabric Width is L12)(GSM is L17) (1)
	35. If (Stitch Length is Low) and (Count is Low) and (M/C Dia is High Medium) then (Fabric Width is L10)(GSM is L10) (0.35)
	57. If (Stitch Length is Low) and (Count is Low) and (M/C Dia is High Medium) then (Fabric Width is L9)(GSM is L10) (0.65)
	36. If (Stitch Length is Medium) and (Count is Low) and (M/C Dia is High Medium) then (Fabric Width is L11)(GSM is L11) (1)
	37. If (Stitch Length is High) and (Count is Low) and (M/C Dia is High Medium) then (Fabric Width is L10)(GSM is L10) (0.65)
	58. If (Stitch Length is High) and (Count is Low) and (M/C Dia is High Medium) then (Fabric Width is L11)(GSM is L11) (0.35)
	38. If (Stitch Length is Low) and (Count is Medium) and (M/C Dia is High Medium) then (Fabric Width is L10)(GSM is L8) (1)
	39. If (Stitch Length is Medium) and (Count is Medium) and (M/C Dia is High Medium) then (Fabric Width is L10)(GSM is L6) (0.6)
	59. If (Stitch Length is Medium) and (Count is Medium) and (M/C Dia is High Medium) then (Fabric Width is L9)(GSM is L5) (0.4)
	40. If (Stitch Length is Low) and (Count is High) and (M/C Dia is High Medium) then (Fabric Width is L9)(GSM is L3) (1)
	41. If (Stitch Length is Medium) and (Count is High) and (M/C Dia is High Medium) then (Fabric Width is L10)(GSM is L2) (1)
	42. If (Stitch Length is Medium) and (Count is V.Low) and (M/C Dia is High) then (Fabric Width is L14)(GSM is L18) (1)
	43. If (Stitch Length is High) and (Count is V.Low) and (M/C Dia is High) then (Fabric Width is L14)(GSM is L18) (1)
	44. If (Stitch Length is Low) and (Count is Low) and (M/C Dia is High) then (Fabric Width is L12)(GSM is L11) (1)
	45. If (Stitch Length is Medium) and (Count is Low) and (M/C Dia is High) then (Fabric Width is L13)(GSM is L10) (1)
	46. If (Stitch Length is Low) and (Count is Medium) and (M/C Dia is High) then (Fabric Width is L12)(GSM is L7) (1)
	47. If (Stitch Length is Medium) and (Count is Medium) and (M/C Dia is High) then (Fabric Width is L12)(GSM is L5) (1)
	48. If (Stitch Length is Low) and (Count is High) and (M/C Dia is High) then (Fabric Width is L12)(GSM is L2) (0.5)
	60. If (Stitch Length is Low) and (Count is High) and (M/C Dia is High) then (Fabric Width is L11)(GSM is L3) (0.5)
	49. If (Stitch Length is Medium) and (Count is High) and (M/C Dia is High) then (Fabric Width is L12)(GSM is L1) (1)
	50. If (Stitch Length is Medium) and (Count is V.Low) and (M/C Dia is V.High) then (Fabric Width is L15)(GSM is L18) (1)
	51. If (Stitch Length is Low) and (Count is Low) and (M/C Dia is V.High) then (Fabric Width is L15)(GSM is L14) (1)
	52. If (Stitch Length is Medium) and (Count is Low) and (M/C Dia is V.High) then (Fabric Width is L15)(GSM is L11) (1)
	53. If (Stitch Length is Low) and (Count is Medium) and (M/C Dia is V.High) then (Fabric Width is L14)(GSM is L8) (1)
	54. If (Stitch Length is Medium) and (Count is Medium) and (M/C Dia is V.High) then (Fabric Width is L14)(GSM is L6) (0.7)
	61. If (Stitch Length is Medium) and (Count is Medium) and (M/C Dia is V.High) then (Fabric Width is L13)(GSM is L4) (0.3)
	55. If (Stitch Length is Medium) and (Count is High) and (M/C Dia is V.High) then (Fabric Width is L14)(GSM is L4) (0.5)
	62. If (Stitch Length is Medium) and (Count is High) and (M/C Dia is V.High) then (Fabric Width is L13)(GSM is L4) (0.5)
